# Supplementary material for: Challenges in the transition of care for rare connective tissue diseases: results from the 2023 ERN ReCONNET Transition of Care Task Force survey
Source: Rheumatol Adv Pract. 2025 Jan 11;9(1):rkae149. doi: 10.1093/rap/rkae149 (PMC11780841; doi:10.1093/rap/rkae149)
Supplement: rkae149_Supplementary_Data [file rkae149_supplementary_data.zip]

Archive with 3 entries (3 files):
- 24-137 Supplementary Tables.docx
- rkae149_Supplementary_Data.zip
- 24-137 Supplementary Data S1. Survey.pdf
